# Supplementary material for: Transcriptomic profile of the zoonotic parasite Anisakis pegreffii upon in vitro exposure to human dendritic cells
Source: Front Cell Infect Microbiol. 2025 Sep 15;15:1646537. doi: 10.3389/fcimb.2025.1646537 (PMC12477248; doi:10.3389/fcimb.2025.1646537)
Supplement: Supplementary file 6 [file Table4.xlsx]

## Sheet: EVs
Table S4. DEGs associated with A. pegreffii EVs.
Glutamate dehydrogenase
Actin 2
Galectin
Annexin
HSP70
HSP90
Malate dehydrogenase
Ferritin
Transaldolase
Fructose-bisphosphate aldolase
Adenilate kinase isoenzyme 1
Pepsin-I3 domain containing protein
P-type domain-containing protein
M20_dimer domain-containing protein
Pepsin-I3 domain-containing protein
Carboxypeptidase
Carboxylic ester hydrolase
Glucose-6Phosphate
Peptidyl-prolyl cis-trans isomerase
Glucose-6-phosphate isomerase
Filamin A
